# Supplementary material for: RANTES and CD40L under Conditions of Long-Term Physical Exercise: A Potential Link to Adaptive Immunity
Source: Int J Environ Res Public Health. 2022 Jul 16;19(14):8658. doi: 10.3390/ijerph19148658 (PMC9316936; doi:10.3390/ijerph19148658)
Supplement: Supplementary file 1 [file ijerph-19-08658-s001.zip]

Archive with 1 entries (1 files):
- ijerph-1752897-supplementary.pdf
